# Supplementary material for: Comprehensive Studies of Adsorption Equilibrium and Kinetics for Selected Aromatic Organic Compounds on Activated Carbon
Source: Molecules. 2024 Apr 28;29(9):2038. doi: 10.3390/molecules29092038 (PMC11085397; doi:10.3390/molecules29092038)
Supplement: Supplementary file 1 [file molecules-29-02038-s001.zip]

Archive with 1 entries (1 files):
- molecules-2942744-supplementary.pdf
